# Supplementary material for: Partial immune responses in Sichuan bream (Sinibrama taeniatus) after starvation
Source: Front Immunol. 2023 Mar 6;14:1098741. doi: 10.3389/fimmu.2023.1098741 (PMC10025346; doi:10.3389/fimmu.2023.1098741)
Supplement: Supplementary file 4 [file Table_2.xlsx]

## Sheet: 7d-CG_vs_7d-EG.DESeq2.GeneDiffE
gene_id	7d-EG	7d-CG	basemean	log2Fold_change	pvalue	qvalue	regulate	kegg	go	nr	trembl	swissprot	pfam	kog	tf
Sin0007130	2.15466	53.578	27.8663	-4.64554	0.000471011	0.0267062	down	K06856//immunoglobulin heavy chain	N/A	Immunoglobulin heavy variable 3-48 [Anabarilius grahami]	Immunoglobulin heavy variable 3-2 {ECO:0000313|Ensembl:ENSDARP00000125953} Fragment OS=Danio rerio (Zebrafish) (Brachydanio rerio) ECO:0000313|ZFIN:ZDB-GENE-030924-6} PE=4	Immunoglobulin heavy variable 3-21 {ECO:0000303|PubMed:11340299, ECO:0000303|Ref.3} Precursor OS=Homo sapiens (Human) Name=IGHV3-21 {ECO:0000303|PubMed:11340299, ECO:0000303|Ref.3} PE=1	Immunoglobulin V-set domain	[VR] LSE0184 H Immunoglobulin heavy chain like protein	N/A
Sin0180450	2.07913	40.7034	21.3913	-4.28279	0.000233329	0.0171518	down	N/A	GO:0003700//molecular_function DNA-binding transcription factor activity;GO:0005634//cellular_component nucleus;GO:0006355//biological_process regulation of transcription, DNA-templated	T-bet [Ctenopharyngodon idella]	T-bet {ECO:0000313|EMBL:AGG68944.1} OS=Ctenopharyngodon idella (Grass carp) (Leuciscus idella) Name=T-bet {ECO:0000313|EMBL:AGG68944.1} PE=2	Eomesodermin OS=Xenopus laevis (African clawed frog) Name=eomes PE=2	T-box transcription factor-associated	[K] KOG3585 TBX2 and related T-box transcription factors	http://bioinfo.life.hust.edu.cn/AnimalTFDB#!/seach_result?type=Ensembl_Gene_ID&query=ENSDARP00000006762	Eomesodermin 含有T-结构域的转录因子家族成员,在效应T细胞和记忆T细胞分化及功能介导的调节中发挥重要作用。
Sin0137440	6.35096	34.567	20.459	-2.44721	0.00085405	0.0394121	down	K12557//myosin-binding protein C, slow-type	GO:0005515//molecular_function protein binding	myosin-binding protein C, slow-type isoform X10 [Pimephales promelas]	Myosin-binding protein C, slow-type {ECO:0000313|EMBL:ROI15478.1} OS=Anabarilius grahami (Kanglang fish) (Barilius grahami) ORFNames=DPX16_13030 {ECO:0000313|EMBL:ROI15478.1} PE=4	Myosin-binding protein C, slow-type Short=Slow MyBP-C C-protein, skeletal muscle slow isoform OS=Homo sapiens (Human) Name=MYBPC1 Synonyms=MYBPCS PE=1	Immunoglobulin I-set domain	[N] LSE0170 H Myosin binding protein C	N/A

## Sheet: 14d-CG_vs_14d-EG.DESeq2.GeneDif
gene_id	14d-EG	14d-CG	basemean	log2Fold_change	pvalue	qvalue	regulate	kegg	go	nr	trembl	swissprot	pfam	kog	tf
Sin0049340	4.20745	105.134	54.6707	-4.62152	9.62849e-06	0.00422561	down	N/A	N/A	uncharacterized protein LOC120481198 [Pimephales promelas]	Uncharacterized protein {ECO:0000313|EMBL:ROI15992.1} OS=Anabarilius grahami (Kanglang fish) (Barilius grahami) ORFNames=DPX16_14204 {ECO:0000313|EMBL:ROI15992.1} PE=4	N/A	Immunoglobulin V-set domain	N/A	N/A
Sin0207320	300.367	978.123	639.245	-1.7036	0.000100868	0.0256072	down	K06727//Fc receptor-like protein	N/A	Fc receptor-like protein 5 [Anabarilius grahami]	Fc receptor-like protein 5 {ECO:0000313|EMBL:ROL43741.1} OS=Anabarilius grahami (Kanglang fish) (Barilius grahami) ORFNames=DPX16_4575 {ECO:0000313|EMBL:ROL43741.1} PE=4	N/A	Immunoglobulin domain	N/A	N/A

## Sheet: 28d-CG_vs_28d-EG.DESeq2.GeneDif
gene_id	28d-EG	28d-CG	basemean	log2Fold_change	pvalue	qvalue	regulate	kegg	go	nr	trembl	swissprot	pfam	kog	tf
Sin0095770	1.41659	33.6624	17.5395	-4.49395	0.000749527	0.0306273	down	K06771//myelin associated glycoprotein	N/A	Myelin-associated glycoprotein [Anabarilius grahami]	Myelin-associated glycoprotein {ECO:0000313|EMBL:ROL45134.1} OS=Anabarilius grahami (Kanglang fish) (Barilius grahami) ORFNames=DPX16_8263 {ECO:0000313|EMBL:ROL45134.1} PE=4	Myelin-associated glycoprotein Siglec-4a Precursor OS=Homo sapiens (Human) Name=MAG Synonyms=GMA PE=1	Immunoglobulin domain	[RP] KOG4475 FOG: Immunoglobin and related proteins	N/A
Sin0041880	2.17896	25.0819	13.6304	-3.58715	0.000465171	0.0221672	down	N/A	GO:0007155//biological_process cell adhesion;GO:0016020//cellular_component membrane	basement membrane-specific heparan sulfate proteoglycan core protein-like [Cyprinus carpio]	Basement membrane-specific heparan sulfate proteoglycan core protein {ECO:0000313|EMBL:ROL54822.1} OS=Anabarilius grahami (Kanglang fish) (Barilius grahami) ORFNames=DPX16_23274 {ECO:0000313|EMBL:ROL54822.1} PE=4	Basement membrane-specific heparan sulfate proteoglycan core protein Short=HSPG Perlecan Short=PLC Endorepellin LG3 peptide Precursor OS=Homo sapiens (Human) Name=HSPG2 PE=1	Immunoglobulin I-set domain	[O] KOG3509 Basement membrane-specific heparan sulfate proteoglycan (HSPG) core protein	N/A
Sin0017430	23.9137	110.593	67.2534	-2.18694	0.000159228	0.00987498	down	N/A	N/A	WAP four-disulfide core domain protein 2 [Anabarilius grahami]	WAP four-disulfide core domain protein 2 {ECO:0000313|EMBL:ROL49284.1} OS=Anabarilius grahami (Kanglang fish) (Barilius grahami) ORFNames=DPX16_4335 {ECO:0000313|EMBL:ROL49284.1} PE=4	N/A	Immunoglobulin V-set domain	N/A	N/A
Sin0097850	10.8037	40.6066	25.7052	-1.93514	0.000842319	0.0334685	down	K06767//Down syndrome cell adhesion molecule	GO:0005515//molecular_function protein binding;GO:0005887//cellular_component integral component of plasma membrane;GO:0007155//biological_process cell adhesion;GO:0007399//biological_process nervous system development	Down syndrome cell adhesion molecule homolog isoform X2 [Pimephales promelas]	Down syndrome cell adhesion molecule b {ECO:0000313|Ensembl:ENSDARP00000088811} OS=Danio rerio (Zebrafish) (Brachydanio rerio) ECO:0000313|ZFIN:ZDB-GENE-031118-67} PE=4	Down syndrome cell adhesion molecule homolog Precursor OS=Gallus gallus (Chicken) Name=DSCAM PE=1	Fibronectin type III domain	[T] KOG3510 FOG: Immunoglobulin C-2 Type/fibronectin type III domains	N/A
Sin0207320	162.18	604.471	383.325	-1.89962	7.42116e-08	1.5451e-05	down	K06727//Fc receptor-like protein	N/A	Fc receptor-like protein 5 [Anabarilius grahami]	Fc receptor-like protein 5 {ECO:0000313|EMBL:ROL43741.1} OS=Anabarilius grahami (Kanglang fish) (Barilius grahami) ORFNames=DPX16_4575 {ECO:0000313|EMBL:ROL43741.1} PE=4	N/A	Immunoglobulin domain	N/A	N/A
Sin0162490	53.7228	184.291	119.007	-1.75517	5.14549e-06	0.000620618	down	N/A	N/A	PREDICTED: programmed cell death 1 ligand 1-like [Sinocyclocheilus grahami]	HERV-H LTR-associating protein 2 {ECO:0000313|EMBL:ROL49704.1} OS=Anabarilius grahami (Kanglang fish) (Barilius grahami) ORFNames=DPX16_16030 {ECO:0000313|EMBL:ROL49704.1} PE=4	CD276 antigen 4Ig-B7-H3 B7 homolog 3 Short=B7-H3 Costimulatory molecule Precursor OS=Homo sapiens (Human) Name=CD276 Synonyms=B7H3 ORFNames=PSEC0249, UNQ309/PRO352 PE=1	Immunoglobulin V-set domain	[TV] LSE3548 H Butyrophilin and related proteins	N/A
Sin0207310	121.379	332.391	226.885	-1.46081	0.00105723	0.0393403	down	K06727//Fc receptor-like protein	N/A	Fc receptor-like protein 5 [Anabarilius grahami]	Fc receptor-like protein 5 {ECO:0000313|EMBL:ROL43742.1} OS=Anabarilius grahami (Kanglang fish) (Barilius grahami) ORFNames=DPX16_4576 {ECO:0000313|EMBL:ROL43742.1} PE=4	N/A	Immunoglobulin domain	N/A	N/A
Sin0210960	370.416	811.995	591.206	-1.13115	0.000758028	0.0309024	down	N/A	N/A	uncharacterized protein hhla2b.2 [Pimephales promelas]	HERV-H LTR-associating 2b, tandem duplicate 2 {ECO:0000313|Ensembl:ENSDARP00000127472} OS=Danio rerio (Zebrafish) (Brachydanio rerio) Synonyms=si:ch73-264p11.4 {ECO:0000313|ZFIN:ZDB-GENE-131121-425} PE=4	CD276 antigen homolog Precursor OS=Xenopus laevis (African clawed frog) Name=cd276 PE=2	CD80-like C2-set immunoglobulin domain	[TV] LSE3548 H Butyrophilin and related proteins	N/A
