# Supplementary material for: Partial immune responses in Sichuan bream (Sinibrama taeniatus) after starvation
Source: Front Immunol. 2023 Mar 6;14:1098741. doi: 10.3389/fimmu.2023.1098741 (PMC10025346; doi:10.3389/fimmu.2023.1098741)
Supplement: Supplementary file 5 [file Table_3.xls]

## Sheet: gene_magenta
GeneID	Description
Sin0004580	Scaffold protein that connects plasma membrane proteins with members of the ezrin moesin radixin family and thereby helps to link them to the actin cytoskeleton and to regulate their surface expression(SLC9A3R2)
Sin0005100	Globin
Sin0009830	Solute carrier family 4, anion exchanger, member 1a(slc4a1)
Sin0012010	Erythropoietin receptor(EPOR)
Sin0016410	Muscle-specific beta 1 integrin binding protein(NMRK2)
Sin0020460	-
Sin0024040	Dematin actin binding protein(DMTN)
Sin0032550	Histone H1
Sin0045200	Belongs to the TRAFAC class TrmE-Era-EngA-EngB-Septin- like GTPase superfamily. Septin GTPase family(SEPT3)
Sin0045690	Solute carrier family 43 member(SLC43A3)
Sin0047690	Chromosome 9 open reading frame 156(C9orf156)
Sin0047700	-
Sin0051770	Prolactin receptor-like
Sin0053840	Adducin 2 (beta)(ADD2)
Sin0062990	Ankyrin 1, erythrocytic(ANK1)
Sin0063390	Family with sequence similarity 78 member(FAM78A)
Sin0065810	Calmodulin regulated spectrin-associated protein family, member 2(CAMSAP2)
Sin0067050	Belongs to the MIP aquaporin (TC 1.A.8) family(AQP1)
Sin0067540	Family with sequence similarity 132, member B(FAM132B)
Sin0067610	Transferrin receptor(TFRC)
Sin0071300	Uroporphyrinogen decarboxylase(UROD)
Sin0071440	Carbonic anhydrase(CA13)
Sin0072390	Kruppel-like factor 4b(klf17)
Sin0083500	Biliverdin reductase B (flavin reductase (NADPH))(BLVRB)
Sin0094030	Hydroxymethylbilane synthase(HMBS)
Sin0103860	-
Sin0106090	Tubulin is the major constituent of microtubules. It binds two moles of GTP, one at an exchangeable site on the beta chain and one at a non-exchangeable site on the alpha chain(TUBB1)
Sin0106280	Family with sequence similarity 65, member C(FAM65C)
Sin0107140	Family with sequence similarity 210 member B(FAM210B)
Sin0107410	WW domain binding protein 4(WBP4)
Sin0107560	Solute carrier family 9, subfamily A (NHE1, cation proton antiporter 1), member 1(Nhe2)
Sin0111690	Centromere protein A(CENPA)
Sin0115390	RNA binding motif protein(RBM24)
Sin0118040	Catalyzes the 6-electron oxidation of protoporphyrinogen-IX to form protoporphyrin-IX(PPOX)
Sin0119340	Erythrocyte membrane protein band(frm-1)
Sin0120070	Tropomodulin 4 (muscle)(TMOD4)
Sin0123990	Ectonucleoside triphosphate diphosphohydrolase 3(ENTPD3)
Sin0127020	Belongs to the ammonium transporter (TC 2.A.49) family. Rh subfamily(RHAG)
Sin0128570	Zygote arrest(ZAR1)
Sin0128580	Solute carrier family 10 (sodium bile acid cotransporter family), member 4(SLC10A4)
Sin0133130	solute carrier family 22 member(slc22a23)
Sin0143640	Solute carrier family 25, member 37(SLC25A37)
Sin0148260	Aminolevulinate, delta-, synthetase 2(ALAS2)
Sin0148840	Coproporphyrinogen oxidase(CPOX)
Sin0152830	Spectrin beta(SPTB)
Sin0159380	Ankyrin repeat and SOCS(ASB2)
Sin0165500	Belongs to the ammonium transporter (TC 2.A.49) family. Rh subfamily(RHCE)
Sin0173070	RELT-like(RELL2)
Sin0173790	protein KIAA1211-like isoform X1(KIAA1210)
Sin0177970	Glutamic pyruvate transaminase (alanine aminotransferase) 2, like(GPT)
Sin0178340	Adds a myristoyl group to the N-terminal glycine residue of certain cellular proteins(NMT1)
Sin0178870	Belongs to the globin family(HBZ)
Sin0182900	Matrix metallopeptidase 21(MMP21)
Sin0185430	Deoxynucleoside triphosphate triphosphohydrolase SAMHD1-like(SAMHD1)
Sin0191230	Formin homology domain containing 1(FHDC1)
Sin0192240	Catalyzes the ferrous insertion into protoporphyrin IX(FECH)
Sin0195040	Growth factor independent 1B transcription repressor(GFI1B)
Sin0204550	GATA binding protein(gata1)
Sin0207200	Equilibrative nucleoside transporter(SLC29A1)
Sin0207320	Immunoglobulin domain
Sin0218170	Proline rich 5 (renal)(PRR5)
Sin0220980	Belongs to the purine pyrimidine phosphoribosyltransferase family
